# Supplementary material for: Comprehensive study of serine/arginine-rich (SR) gene family in rice: characterization, evolution and expression analysis
Source: PeerJ. 2023 Oct 13;11:e16193. doi: 10.7717/peerj.16193 (PMC10578304; doi:10.7717/peerj.16193)
Supplement: Supplemental Information 9 [file peerj-11-16193-s009.zip]

Archive with 9 entries (8 files):
- qRT-PCR raw data Supplemental Table S9-16/
- qRT-PCR raw data Supplemental Table S9-16/Supplemental Table_S10.xlsx
- qRT-PCR raw data Supplemental Table S9-16/Supplemental Table_S11.xlsx
- qRT-PCR raw data Supplemental Table S9-16/Supplemental Table_S12.xlsx
- qRT-PCR raw data Supplemental Table S9-16/Supplemental Table_S13.xlsx
- qRT-PCR raw data Supplemental Table S9-16/Supplemental Table_S14.xlsx
- qRT-PCR raw data Supplemental Table S9-16/Supplemental Table_S15.xlsx
- qRT-PCR raw data Supplemental Table S9-16/Supplemental Table_S16.xlsx
- qRT-PCR raw data Supplemental Table S9-16/Supplemental Table_S9.xlsx
