# Supplementary material for: Comprehensive study of serine/arginine-rich (SR) gene family in rice: characterization, evolution and expression analysis
Source: PeerJ. 2023 Oct 13;11:e16193. doi: 10.7717/peerj.16193 (PMC10578304; doi:10.7717/peerj.16193)
Supplement: Supplemental Information 19 [file peerj-11-16193-s019.zip]

Archive with 13 entries (12 files):
- RT-PCR gels Supplemental Figure S10-21/
- RT-PCR gels Supplemental Figure S10-21/Supplemental Figure S10.png
- RT-PCR gels Supplemental Figure S10-21/Supplemental Figure S11.png
- RT-PCR gels Supplemental Figure S10-21/Supplemental Figure S12.png
- RT-PCR gels Supplemental Figure S10-21/Supplemental Figure S13.png
- RT-PCR gels Supplemental Figure S10-21/Supplemental Figure S14.png
- RT-PCR gels Supplemental Figure S10-21/Supplemental Figure S15.png
- RT-PCR gels Supplemental Figure S10-21/Supplemental Figure S16.png
- RT-PCR gels Supplemental Figure S10-21/Supplemental Figure S17.png
- RT-PCR gels Supplemental Figure S10-21/Supplemental Figure S18.png
- RT-PCR gels Supplemental Figure S10-21/Supplemental Figure S19.png
- RT-PCR gels Supplemental Figure S10-21/Supplemental Figure S20.png
- RT-PCR gels Supplemental Figure S10-21/Supplemental Figure S21.png
